# Supplementary material for: Bacillus spp. Inhibit Edwardsiella tarda Quorum-Sensing and Fish Infection
Source: Mar Drugs. 2021 Oct 23;19(11):602. doi: 10.3390/md19110602 (PMC8623655; doi:10.3390/md19110602)
Supplement: Supplementary file 1 [file marinedrugs-19-00602-s001.zip]

Archive with 3 entries (2 files):
- marinedrugs-1402283-supplementary/
- marinedrugs-1402283-supplementary/Santos.et.al_Supplementary Figures.pdf
- marinedrugs-1402283-supplementary/Santos.et.al_Supplementary Tables.pdf
